# Supplementary material for: The Potyviral Protein 6K1 Reduces Plant Proteases Activity during Turnip mosaic virus Infection
Source: Viruses. 2022 Jun 20;14(6):1341. doi: 10.3390/v14061341 (PMC9229136; doi:10.3390/v14061341)
Supplement: Supplementary file 1 [file viruses-14-01341-s001.zip]

Archive with 1 entries (1 files):
- viruses-1727107-supplementary.pdf
